# Supplementary material for: Toxic Trace Element Levels in Maternal and Cord Blood Worldwide and Their Impact on Pregnancy: A Narrative Review
Source: J Xenobiot. 2026 Jul 14;16(4):132. doi: 10.3390/jox16040132 (PMC13398213; doi:10.3390/jox16040132)
Supplement: Supplementary file 1 [file jox-16-00132-s001.zip]

Archive with 1 entries (1 files):
- jox-4367903-supplementary.pdf
